# Supplementary material for: Predictive equations for dietary energy are improved when independently developed for dry and wet food which could benefit both the pet and the environment
Source: Front Vet Sci. 2023 Feb 21;10:1104695. doi: 10.3389/fvets.2023.1104695 (PMC9990867; doi:10.3389/fvets.2023.1104695)
Supplement: Supplementary file 1 [file Data_Sheet_1.zip]

Archive with 16 entries (16 files):
- Figure 1_v1.jpg
- Figure 10_v1.jpg
- Figure 11_v1.jpg
- Figure 12_v1.jpg
- Figure 13_v1.jpg
- Figure 14_v1.jpg
- Figure 15_v1.jpg
- Figure 16_v1.jpg
- Figure 2_v1.jpg
- Figure 3_v1.jpg
- Figure 4_v1.jpg
- Figure 5_v1.jpg
- Figure 6_v1.jpg
- Figure 7_v1.jpg
- Figure 8_v1.jpg
- Figure 9_v1.jpg
